# Supplementary material for: The Feasibility and Validity of Home Spirometry for People with Cystic Fibrosis: Is It Comparable to Spirometry in the Clinic?
Source: Children (Basel). 2025 Feb 25;12(3):277. doi: 10.3390/children12030277 (PMC11941756; doi:10.3390/children12030277)
Supplement: Supplementary file 1 [file children-12-00277-s001.zip]

Archive with 1 entries (1 files):
- children-3472602-supplementary.pdf
